# Supplementary material for: Multiomics Profiling Unveils Key Genes and Metabolites Involved in the Salt Tolerance of Gossypium hirsutum
Source: Genes (Basel). 2025 Dec 26;17(1):22. doi: 10.3390/genes17010022 (PMC12840902; doi:10.3390/genes17010022)
Supplement: Supplementary file 1 [file genes-17-00022-s001.zip › Table S2.xlsx]

## Sheet: Sheet1
Table S2. Summary statistics for RNA-seq analysis of G. hirsutum under Salt.
Sample	Clean reads	Clean bases	GC content(%)	Q20(%)	Q30(%)	Mapped Reads
0h-1	20461403	6122128535	43.39	99.45	97.87	97.96
0h-2	20496901	6133720265	43.24	99.44	97.82	94.51
0h-3	20051566	5997601556	43.28	99.4	97.61	96.41
2h-1	20177456	6036846146	43.23	99.44	97.77	97.99
2h-2	20280138	6066720161	43.05	99.41	97.65	98.07
2h-3	20232627	6049555206	43.04	99.44	97.8	98.07
4h-1	20156678	6027014627	43.2	99.39	97.63	96.19
4h-2	20540660	6141591480	43.14	99.37	97.55	96.42
4h-3	20356952	6086583100	43.24	99.36	97.53	97.69
6h-1	20558884	6146751088	43.31	99.48	97.95	98.29
6h-2	19186542	5735049515	43.42	99.52	98.11	97.76
6h-3	20099067	6010689306	43.36	99.45	97.86	97.15
12h-1	20348726	6087224058	43.6	99.36	97.45	96.6
12h-2	20037134	5993730665	43.35	99.42	97.76	97
12h-3	20777333	6216586071	43.41	99.36	97.5	96.03
24h-1	20429421	6101137768	43.33	99.17	96.7	97.08
24h-2	20426772	6111032029	43.47	99.38	97.58	96.99
24h-3	23510746	7028665054	43.28	99.23	96.96	97.07
48h-1	20999243	6280568973	43.3	99.3	97.28	97.62
48h-2	20718598	6197561213	43.61	99.43	97.73	97.55
48h-3	20608677	6161896498	43.37	99.31	97.32	97.32
