# Supplementary material for: Multiomics Profiling Unveils Key Genes and Metabolites Involved in the Salt Tolerance of Gossypium hirsutum
Source: Genes (Basel). 2025 Dec 26;17(1):22. doi: 10.3390/genes17010022 (PMC12840902; doi:10.3390/genes17010022)
Supplement: Supplementary file 1 [file genes-17-00022-s001.zip › Table S1.xlsx]

## Sheet: Sheet1
Table S1. All primer information used in this study.
Primer id	F	R
Gh_UBQ7	GAAGGCATTCCACCTGACCAAC	CTTGACCTTCTTCTTCTTGTGCTTG
Gh_A01G0274	ATCCGTCGTGTGTTACTGCT	AAGCCCTTGGGACAATCCTC
Gh_A06G1016	TCTGAGAACACCGCTACTGC	CGGGTATGTCACGCTTCCTT
Gh_A07G0189	TTACCACAAGCCCTGCTCAA	AGCAGGTGAAATGGTGGCAT
Gh_A08G0413	GCAGTTGCTGCATTATGCGT	ATGTGCTTGGTGTTTCACCG
Gh_A09G2267	CGAAAGTTGTCGAGAGCAGC	GCCAAAGCACTCCCCATACT
Gh_A12G0253	TCGGCTTGCTGCTTTCTACA	AGCACCTGATGATCCCGAAC
Gh_D02G1573	TGTTGCTGTTTTGAGCTACGC	GCAATTGCCTAATGCCGCTT
Gh_D03G1665	GGTTGCCCCTTACAATCCCA	CCACGCACCATTGAAGTTGG
Gh_D04G0423	TGGAGTTGATGGTCTTCGCA	AGCCATCACATCCCTCAACG
Gh_D11G1011	TACTAAAGGAGCAGTGGAGCC	TTCCGGAACCAGAGGGTCAT
